# Supplementary material for: Evolutionary signatures of human cancers revealed via genomic analysis of over 35,000 patients
Source: Nat Commun. 2023 Sep 25;14:5982. doi: 10.1038/s41467-023-41670-3 (PMC10519956; doi:10.1038/s41467-023-41670-3)
Supplement: Supplementary file 5 — Supplementary Data 2 [file 41467_2023_41670_MOESM5_ESM.xlsx]

## Sheet: Figure 3C
	Number at risk
C1	63	36	15	7	3	1	1
C2	68	43	20	15	9	4	4
C3	60	27	5	2	0	0	0
C4	73	27	4	0	0	0	0
Months	0	10	20	30	40	50	60

## Sheet: Figure 3D
	Number at risk
IDH1/2 to TET2	5	5	2	1	1	1	1
WT to TET2	25	7	1	0	0	0	0
Months	0	10	20	30	40	50	60

## Sheet: Figure 4C
	Number at risk
C1	13	12	8	0
C2	17	14	9	0
C3	39	28	12	0
Months	0	10	20	30

## Sheet: Figure 4D
	Number at risk
WT to CDKN2A	8	7	7	6	5	1
CDKN2A to CYLD	4	4	3	1	0	0
Months	0	5	10	15	20	25

## Sheet: Figure 5C
	Number at risk
C1	150	125	90	66	39	18	8
C2	1023	817	518	321	197	94	37
C3	443	267	158	105	66	37	20
Months	0	10	20	30	40	50	60

## Sheet: Figure 5D
	Number at risk
WT to EGFR	398	33	225	130	80	41	16
EGFR to NF1/PIK3CA	45	36	18	11	7	3	0
Months	0	10	20	30	40	50	60

## Sheet: Figure 5E
	Number at risk
WT to EGFR/KEAP1	732	524	331	200	126	68	32
EGFR/KEAP1 to RMB10	92	70	53	39	20	11	4
Months	0	10	20	30	40	50	60

## Sheet: Figure 5F
	Number at risk
WT to KRAS	837	601	367	237	142	67	29
KRAS to EPHA3	83	70	48	34	20	8	3
Months	0	10	20	30	40	50	60

## Sheet: Figure 6C
	Number at risk
C1	29	23	18	13	9	5	0
C2	65	52	30	13	9	4	0
C3	108	60	30	18	9	2	20
Months	0	10	20	30	40	50	60

## Sheet: Figure 6D
	Number at risk
WT to PTEN	22	17	10	6	3	1
PTEN to NFE2L2	5	1	0	0	0	0
Months	0	10	20	30	40	50

[truncated: 6 more sheets: Figure 6E, Figure 6F, Figure 7C, Figure 7D, Figure 8C, Figure 8D]
