# Supplementary material for: Evolutionary signatures of human cancers revealed via genomic analysis of over 35,000 patients
Source: Nat Commun. 2023 Sep 25;14:5982. doi: 10.1038/s41467-023-41670-3 (PMC10519956; doi:10.1038/s41467-023-41670-3)
Supplement: Supplementary file 7 — Supplementary Data 4 [file 41467_2023_41670_MOESM7_ESM.xlsx]

## Sheet: Bladder_Urothelial_Carcinoma
	PanCancerAtlas_PARENTS	PanCancerAtlas_CHILDREN	PanCancerAtlas_COOCCURENCE_COUNTS	PanCancerAtlas_COOCCURENCE_FREQS	PanCancerAtlas_CCF_MEAN_PARENT	PanCancerAtlas_CCF_MEAN_CHILD	PanCancerAtlas_NUM_FIRST_PARENT	PanCancerAtlas_NUM_FIRST_CHILD	PanCancerAtlas_CV_SCORE
	FGFR3	STAG2	22	0.0852713	0.672391	0.373669	14	5	1
	FGFR3	KDM6A	25	0.0968992	0.651123	0.289981	16	4	0.98
	FGFR3	ARID1A	6	0.0232558	0.73202	0.555045	4	1	0.92
	ATM	KMT2D	27	0.104651	0.563266	0.500889	13	12	0.83
	FGFR3	TP53	14	0.0542636	0.46838	0.541211	5	7	0.83
	FGFR3	SPTAN1	10	0.0387597	0.748873	0.605628	7	2	0.71
	TP53	RB1	49	0.189922	0.634099	0.421906	29	14	0.7
	FGFR3	RB1	2	0.00775194	0.707916	0.645153	1	1	0.65
	FGFR3	MACF1	7	0.0271318	0.562922	0.557996	3	3	0.64
	ARID1A	SPTAN1	21	0.0813953	0.525436	0.391334	14	6	0.6
	KDM6A	RB1	12	0.0465116	0.306287	0.516005	4	6	0.52
	KDM6A	KMT2D	22	0.0852713	0.388521	0.505638	8	13	0.43
	EP300	KDM6A	21	0.0813953	0.728548	0.254633	17	2	0.35
	FGFR3	KMT2C	17	0.0658915	0.562816	0.332902	11	4	0.35
	PIK3CA	KMT2D	28	0.108527	0.68231	0.416069	20	7	0.34
	TP53	KMT2C	41	0.158915	0.495661	0.456531	20	18	0.32
	PIK3CA	KMT2C	23	0.0891473	0.610071	0.510417	11	12	0.29
	MACF1	KMT2D	30	0.116279	0.606751	0.450645	19	10	0.27
	STAG2	KMT2C	18	0.0697674	0.43945	0.39023	9	7	0.26
	ERBB2	SPTAN1	12	0.0465116	0.438239	0.392239	5	5	0.26
	FGFR3	ATM	5	0.0193798	0.518258	0.609073	2	3	0.19

## Sheet: LGG_IDHmut-codel
	PanCancerAtlas_PARENTS	PanCancerAtlas_CHILDREN	PanCancerAtlas_COOCCURENCE_COUNTS	PanCancerAtlas_COOCCURENCE_FREQS	PanCancerAtlas_CCF_MEAN_PARENT	PanCancerAtlas_CCF_MEAN_CHILD	PanCancerAtlas_NUM_FIRST_PARENT	PanCancerAtlas_NUM_FIRST_CHILD	PanCancerAtlas_CV_SCORE
	IDH1	NIPBL	9	0.0818182	0.79025	0.296299	9	0	0.7
	APOB	CIC	6	0.0545455	0.533268	0.198273	4	1	0.42
	FUBP1	NOTCH1	9	0.0818182	0.166519	0.120329	3	2	0.26
	APOB	NOTCH1	2	0.0181818	0.680043	0.0991135	2	0	0.24

## Sheet: LGG_IDHmut-non-codel
	PanCancerAtlas_PARENTS	PanCancerAtlas_CHILDREN	PanCancerAtlas_COOCCURENCE_COUNTS	PanCancerAtlas_COOCCURENCE_FREQS	PanCancerAtlas_CCF_MEAN_PARENT	PanCancerAtlas_CCF_MEAN_CHILD	PanCancerAtlas_NUM_FIRST_PARENT	PanCancerAtlas_NUM_FIRST_CHILD	PanCancerAtlas_CV_SCORE
	BCOR	PIK3R1	1	0.005	0.617335	0.221092	1	0	0.77

## Sheet: BRCA_Basal
	PanCancerAtlas_PARENTS	PanCancerAtlas_CHILDREN	PanCancerAtlas_COOCCURENCE_COUNTS	PanCancerAtlas_COOCCURENCE_FREQS	PanCancerAtlas_CCF_MEAN_PARENT	PanCancerAtlas_CCF_MEAN_CHILD	PanCancerAtlas_NUM_FIRST_PARENT	PanCancerAtlas_NUM_FIRST_CHILD	PanCancerAtlas_CV_SCORE
	BRCA1	HUWE1	3	0.047619	0.347963	0.493041	1	2	0.64
	APOB	ANKRD11	1	0.015873	0.481451	0.240375	1	0	0.49
	CREBBP	HUWE1	2	0.031746	0.694451	0.372918	2	0	0.44
	PTEN	MED12	3	0.047619	0.347949	0.157224	2	1	0.41
	APOB	SPTA1	4	0.0634921	0.835997	0.552306	2	1	0.4
	FBXW7	ANKRD11	1	0.015873	0.358331	0.240375	1	0	0.39
	CREBBP	SPTA1	1	0.015873	0.669914	0.533542	1	0	0.03

## Sheet: BRCA_LumA
	PanCancerAtlas_PARENTS	PanCancerAtlas_CHILDREN	PanCancerAtlas_COOCCURENCE_COUNTS	PanCancerAtlas_COOCCURENCE_FREQS	PanCancerAtlas_CCF_MEAN_PARENT	PanCancerAtlas_CCF_MEAN_CHILD	PanCancerAtlas_NUM_FIRST_PARENT	PanCancerAtlas_NUM_FIRST_CHILD	PanCancerAtlas_CV_SCORE
	AKT1	PIK3CA	3	0.0208333	0.721956	0.692542	2	1	0.93
	NF1	DMD	5	0.0347222	0.188316	0.318972	1	4	0.66
	PIK3CA	GATA3	11	0.0763889	0.555014	0.0924362	10	1	0.55
	PIK3CA	KMT2C	26	0.180556	0.610405	0.408527	19	6	0.54
	KMT2C	DMD	2	0.0138889	0.495556	0.351853	1	1	0.48
	SPTA1	KMT2C	5	0.0347222	0.604098	0.167946	5	0	0.44
	AKT1	CDH1	1	0.00694444	1	0.63966	1	0	0.13

## Sheet: BRCA_LumB
	PanCancerAtlas_PARENTS	PanCancerAtlas_CHILDREN	PanCancerAtlas_COOCCURENCE_COUNTS	PanCancerAtlas_COOCCURENCE_FREQS	PanCancerAtlas_CCF_MEAN_PARENT	PanCancerAtlas_CCF_MEAN_CHILD	PanCancerAtlas_NUM_FIRST_PARENT	PanCancerAtlas_NUM_FIRST_CHILD	PanCancerAtlas_CV_SCORE
	TP53	GATA3	2	0.0357143	0.894755	0.562373	2	0	0.85
	PIK3CA	DMD	6	0.107143	0.891441	0.429084	6	0	0.58
	TP53	FAT1	1	0.0178571	1	0.143951	1	0	0.57
	PTEN	SPEN	3	0.0535714	0.464049	0.67717	1	2	0.49
	PIK3CA	APOB	4	0.0714286	0.913247	0.275211	4	0	0.47
	SPEN	HUWE1	2	0.0357143	0.186159	0.37367	1	1	0.46
	PIK3CA	SPTA1	4	0.0714286	0.868162	0.261913	4	0	0.41
	PIK3CA	HUWE1	1	0.0178571	0.781826	0.352451	1	0	0.32
	SPEN	ARID1A	2	0.0357143	0.600704	0.183661	2	0	0.31
	TP53	APOB	6	0.107143	0.682117	0.255772	5	1	0.26
	DMD	ARID1A	1	0.0178571	0.64038	0.367321	1	0	0.1

## Sheet: CESC_SquamousCarcinoma
	PanCancerAtlas_PARENTS	PanCancerAtlas_CHILDREN	PanCancerAtlas_COOCCURENCE_COUNTS	PanCancerAtlas_COOCCURENCE_FREQS	PanCancerAtlas_CCF_MEAN_PARENT	PanCancerAtlas_CCF_MEAN_CHILD	PanCancerAtlas_NUM_FIRST_PARENT	PanCancerAtlas_NUM_FIRST_CHILD	PanCancerAtlas_CV_SCORE
	NIPBL	DMD	8	0.0808081	0.594799	0.377913	6	2	0.76
	EP300	SPEN	6	0.0606061	0.635066	0.649962	3	3	0.45
	SPEN	DMD	6	0.0606061	0.393991	0.422369	3	2	0.38
	FAT1	FBXW7	6	0.0606061	0.532609	0.627647	3	3	0.27
	EP300	FBXW7	6	0.0606061	0.873107	0.57734	5	1	0.25
	FAT1	FLNA	6	0.0606061	0.516482	0.461669	2	4	0.21
	FAT1	NIPBL	6	0.0606061	0.497271	0.477717	2	3	0.19

## Sheet: COAD_CIN
	PanCancerAtlas_PARENTS	PanCancerAtlas_CHILDREN	PanCancerAtlas_COOCCURENCE_COUNTS	PanCancerAtlas_COOCCURENCE_FREQS	PanCancerAtlas_CCF_MEAN_PARENT	PanCancerAtlas_CCF_MEAN_CHILD	PanCancerAtlas_NUM_FIRST_PARENT	PanCancerAtlas_NUM_FIRST_CHILD	PanCancerAtlas_CV_SCORE
	KRAS	PIK3CA	35	0.18617	0.838589	0.680905	22	10	0.95
	KRAS	DMD	7	0.037234	0.785723	0.286857	7	0	0.92
	PIK3CA	DMD	7	0.037234	0.746373	0.287571	7	0	0.91
	AMER1	SMAD4	8	0.0425532	0.307417	0.356054	2	2	0.81
	PTPRT	SMAD4	6	0.0319149	0.485656	0.399463	3	2	0.59
	KRAS	KMT2C	5	0.0265957	0.882443	0.575415	3	2	0.54
	TCF7L2	AMER1	5	0.0265957	0.601934	0.629084	2	3	0.44
	PTPRT	TP53	14	0.0744681	0.657142	0.635319	7	5	0.35

## Sheet: COAD_MSI
	PanCancerAtlas_PARENTS	PanCancerAtlas_CHILDREN	PanCancerAtlas_COOCCURENCE_COUNTS	PanCancerAtlas_COOCCURENCE_FREQS	PanCancerAtlas_CCF_MEAN_PARENT	PanCancerAtlas_CCF_MEAN_CHILD	PanCancerAtlas_NUM_FIRST_PARENT	PanCancerAtlas_NUM_FIRST_CHILD	PanCancerAtlas_CV_SCORE
	FAT1	PTPRS	19	0.316667	0.507378	0.374385	13	6	0.57
	FAT1	ARID1A	19	0.316667	0.548363	0.234353	14	3	0.55
	RNF43	ARID1B	19	0.316667	0.241765	0.425822	6	10	0.47
	RNF43	KMT2C	18	0.3	0.25953	0.414442	5	11	0.41
	MACF1	KMT2B	24	0.4	0.699227	0.583734	16	7	0.39
	KMT2D	KMT2B	27	0.45	0.473673	0.425373	15	12	0.37
	MACF1	PTPRS	18	0.3	0.694777	0.413247	14	4	0.33
	COL5A1	DMD	17	0.283333	0.409653	0.41656	7	10	0.33
	KMT2D	DMD	14	0.233333	0.40114	0.433359	10	3	0.31
	ANKRD11	PTPRS	13	0.216667	0.516272	0.472515	9	4	0.31
	RNF43	PTPRS	17	0.283333	0.347095	0.391593	7	6	0.23
	COL5A1	ARID1A	15	0.25	0.604199	0.290943	10	4	0.09
	RNF43	ARID1A	15	0.25	0.301851	0.260772	7	4	0.06

## Sheet: READ_CIN
	PanCancerAtlas_PARENTS	PanCancerAtlas_CHILDREN	PanCancerAtlas_COOCCURENCE_COUNTS	PanCancerAtlas_COOCCURENCE_FREQS	PanCancerAtlas_CCF_MEAN_PARENT	PanCancerAtlas_CCF_MEAN_CHILD	PanCancerAtlas_NUM_FIRST_PARENT	PanCancerAtlas_NUM_FIRST_CHILD	PanCancerAtlas_CV_SCORE
	AMER1	ATM	2	0.0227273	0.5	0.505419	1	1	0.68
	PIK3CA	TP53	9	0.102273	0.751555	0.714245	4	3	0.43
	PIK3CA	SMAD4	5	0.0568182	0.843483	0.677176	5	0	0.43
	KRAS	TP53	31	0.352273	0.756942	0.574776	15	11	0.42
	AMER1	KRAS	5	0.0568182	0.889497	0.723519	2	2	0.35
	AMER1	SPTA1	2	0.0227273	0.5	0.128359	1	1	0.33
	NRAS	SPTA1	1	0.0113636	1	0.149453	1	0	0.3
	NRAS	ATM	1	0.0113636	1	0.4714	1	0	0.1

[truncated: 14 more sheets: GBM_IDHwt, HNSC_HPV-, Renal_Cell_Carcinoma, Hepatocellular_Carcinoma, Lung_Adenocarcinoma_LUAD, Lung_Squamous_Cell_Carcinoma, Ovarian_Cancer, Pancreatic_Adenocarcinoma_PAAD, Skin_Cutaneous_Melanoma_SKCM, Stomach_Adenocarcinoma_STAD_CIN, Stomach_Adenocarcinoma_STAD_MSI, UCEC_CN_HIGH, UCEC_CN_LOW, UCEC_MSI]
