# Supplementary material for: Evolutionary signatures of human cancers revealed via genomic analysis of over 35,000 patients
Source: Nat Commun. 2023 Sep 25;14:5982. doi: 10.1038/s41467-023-41670-3 (PMC10519956; doi:10.1038/s41467-023-41670-3)
Supplement: Supplementary file 8 — Supplementary Data 5 [file 41467_2023_41670_MOESM8_ESM.xlsx]

## Sheet: Appendiceal_Adenocarcinoma
	MSK-MET_PARENTS	MSK-MET_CHILDREN	MSK-MET_COOCCURENCE_COUNTS	MSK-MET_COOCCURENCE_FREQS	MSK-MET_CCF_MEAN_PARENT	MSK-MET_CCF_MEAN_CHILD	MSK-MET_NUM_FIRST_PARENT	MSK-MET_NUM_FIRST_CHILD	MSK-MET_CV_SCORE
	GNAS	KRAS	65	0.528455	0.188687	0.195025	36	29	0.8
	GNAS	APC	3	0.0243902	0.197537	0.120891	3	0	0.77
	SMAD2	SMAD3	3	0.0243902	0.430092	0.261359	2	1	0.72
	CARD11	SMAD4	3	0.0243902	0.349128	0.168063	3	0	0.64
	GNAS	KMT2D	1	0.00813008	0.517783	0.396189	1	0	0.5
	AKT1	GNAS	5	0.0406504	0.20493	0.184459	4	1	0.47
	TP53	PIK3CA	3	0.0243902	0.549843	0.418858	2	1	0.44
	TGFBR2	TP53	1	0.00813008	0.502803	0.24975	1	0	0.44
	TGFBR2	GNAS	4	0.0325203	0.275384	0.155673	3	1	0.28
	GNAS	PIK3CA	7	0.0569106	0.199604	0.173546	4	3	0.27

## Sheet: Bladder_Urothelial
	MSK-MET_PARENTS	MSK-MET_CHILDREN	MSK-MET_COOCCURENCE_COUNTS	MSK-MET_COOCCURENCE_FREQS	MSK-MET_CCF_MEAN_PARENT	MSK-MET_CCF_MEAN_CHILD	MSK-MET_NUM_FIRST_PARENT	MSK-MET_NUM_FIRST_CHILD	MSK-MET_CV_SCORE
	FGFR3	RB1	6	0.0075188	0.508823	0.302397	5	1	1
	FGFR3	KDM6A	67	0.0839599	0.705295	0.666941	44	21	0.97
	TERT	KDM6A	133	0.166667	0.648836	0.579889	89	43	0.96
	TERT	KMT2D	135	0.169173	0.664069	0.556592	92	40	0.9
	ERBB2	ATM	26	0.0325815	0.645588	0.470606	20	3	0.8
	ERBB3	KMT2D	34	0.0426065	0.549657	0.499815	18	14	0.79
	ERCC2	CREBBP	24	0.0300752	0.648946	0.549312	16	8	0.78
	ERCC2	KDM6A	39	0.0488722	0.635623	0.592923	26	12	0.71
	FGFR3	ATM	30	0.037594	0.637082	0.487278	21	8	0.7
	ARID1A	CREBBP	35	0.0438596	0.623366	0.562277	20	14	0.63
	FGFR3	KMT2D	55	0.0689223	0.696997	0.673099	27	26	0.6
	ARID1A	KMT2C	37	0.0463659	0.563979	0.49449	21	15	0.58
	TP53	RB1	88	0.110276	0.706964	0.620447	52	23	0.57
	ERCC2	KMT2C	24	0.0300752	0.550392	0.442101	17	7	0.44
	ERCC2	RB1	28	0.0350877	0.651135	0.623234	13	14	0.41
	TP53	ATM	45	0.056391	0.593626	0.394154	36	8	0.37
	ERBB2	PIK3CA	31	0.0388471	0.595957	0.517968	16	13	0.37
	ERBB3	PIK3CA	28	0.0350877	0.466238	0.45996	15	13	0.35
	ERBB2	EP300	21	0.0263158	0.557478	0.499441	11	9	0.32
	TP53	PIK3CA	79	0.0989975	0.609339	0.484955	48	27	0.26

## Sheet: Breast_Ductal_HR-HER2+
	MSK-MET_PARENTS	MSK-MET_CHILDREN	MSK-MET_COOCCURENCE_COUNTS	MSK-MET_COOCCURENCE_FREQS	MSK-MET_CCF_MEAN_PARENT	MSK-MET_CCF_MEAN_CHILD	MSK-MET_NUM_FIRST_PARENT	MSK-MET_NUM_FIRST_CHILD	MSK-MET_CV_SCORE
	PIK3CG	NSD1	2	0.0392157	0.361185	0.363092	1	1	0.83
	FOXA1	PTPRD	2	0.0392157	0.303139	0.206066	1	1	0.66
	ARID1A	ERBB3	1	0.0196078	0.399966	0.177567	1	0	0.49
	PIK3CG	DOT1L	1	0.0196078	0.256658	0.220684	1	0	0.46
	ERBB2	FOXA1	2	0.0392157	0.729627	0.777731	1	1	0.45
	TP53	DOT1L	4	0.0784314	0.575357	0.33384	3	1	0.42

## Sheet: Breast_Ductal_HR+HER2-
	MSK-MET_PARENTS	MSK-MET_CHILDREN	MSK-MET_COOCCURENCE_COUNTS	MSK-MET_COOCCURENCE_FREQS	MSK-MET_CCF_MEAN_PARENT	MSK-MET_CCF_MEAN_CHILD	MSK-MET_NUM_FIRST_PARENT	MSK-MET_NUM_FIRST_CHILD	MSK-MET_CV_SCORE
	AKT1	CBFB	12	0.0235756	0.596066	0.538101	6	6	0.98
	AKT1	PIK3CA	9	0.0176817	0.698162	0.560846	8	1	0.95
	PIK3CA	TP53	115	0.225933	0.699244	0.57868	73	36	0.92
	CBFB	TP53	5	0.00982318	0.711937	0.550362	4	1	0.9
	FOXA1	FAT1	3	0.00589391	0.490758	0.261875	3	0	0.76
	CBFB	ESR1	4	0.00785855	0.65318	0.555426	1	3	0.75
	PIK3CA	ESR1	55	0.108055	0.657038	0.538458	35	17	0.68
	GATA3	FOXA1	7	0.0137525	0.53063	0.513213	3	4	0.6
	MAP3K1	FAT1	2	0.00392927	0.419374	0.284968	1	1	0.58
	GATA3	ESR1	2	0.00392927	0.608632	0.327265	1	1	0.57
	GATA3	TP53	4	0.00785855	0.746023	0.582091	3	1	0.54
	PTEN	FAT1	7	0.0137525	0.460892	0.316608	3	4	0.39
	GATA3	SF3B1	1	0.00196464	0.775069	0.256581	1	0	0.35
	CBFB	PTEN	2	0.00392927	0.242895	0.168775	2	0	0.34
	TP53	SF3B1	9	0.0176817	0.621041	0.405075	8	1	0.31
	MAP2K4	SF3B1	1	0.00196464	0.696908	0.256581	1	0	0.3
	AKT1	GATA3	1	0.00196464	1	0.644773	1	0	0.14
	GATA3	ARID1A	2	0.00392927	0.575258	0.477803	1	1	0.12
	MAP2K4	ARID1A	1	0.00196464	0.696908	0.139753	1	0	0.12

## Sheet: Breast_Ductal_HR+HER2+
	MSK-MET_PARENTS	MSK-MET_CHILDREN	MSK-MET_COOCCURENCE_COUNTS	MSK-MET_COOCCURENCE_FREQS	MSK-MET_CCF_MEAN_PARENT	MSK-MET_CCF_MEAN_CHILD	MSK-MET_NUM_FIRST_PARENT	MSK-MET_NUM_FIRST_CHILD	MSK-MET_CV_SCORE
	ATM	FLT4	2	0.0253165	0.318034	0.164797	2	0	0.64
	KMT2D	ERBB3	2	0.0253165	0.689814	0.548151	2	0	0.6
	CDK12	PIK3CA	6	0.0759494	0.578888	0.660134	3	3	0.59
	PRDM1	PTEN	1	0.0126582	0.275329	0.164105	1	0	0.37
	CBFB	TP53	1	0.0126582	0.588877	0.355638	1	0	0.36
	ATM	KMT2C	2	0.0253165	0.781546	0.528155	1	1	0.32
	TP53	ARID1A	3	0.0379747	0.360403	0.358794	2	1	0.16

## Sheet: Breast_Ductal_Triple_Negative
	MSK-MET_PARENTS	MSK-MET_CHILDREN	MSK-MET_COOCCURENCE_COUNTS	MSK-MET_COOCCURENCE_FREQS	MSK-MET_CCF_MEAN_PARENT	MSK-MET_CCF_MEAN_CHILD	MSK-MET_NUM_FIRST_PARENT	MSK-MET_NUM_FIRST_CHILD	MSK-MET_CV_SCORE
	TP53	NOTCH1	9	0.0918367	0.758264	0.507605	7	1	0.73
	ATRX	KMT2D	2	0.0204082	0.379542	0.570409	1	1	0.56
	ATRX	RB1	2	0.0204082	0.272666	0.420409	1	1	0.52
	TP53	CREBBP	6	0.0612245	0.749022	0.323916	6	0	0.45
	AKT1	BRCA2	2	0.0204082	0.68493	0.147532	2	0	0.36
	PTEN	NF1	3	0.0306122	0.837269	0.708685	2	1	0.23
	PTEN	BRCA2	1	0.0102041	0.831895	0.168481	1	0	0.21
	NF1	KMT2C	3	0.0306122	0.801055	0.548141	2	1	0.17
	TP53	KMT2D	6	0.0612245	0.880822	0.385677	6	0	0.16

## Sheet: Breast_Lobular_HR+
	MSK-MET_PARENTS	MSK-MET_CHILDREN	MSK-MET_COOCCURENCE_COUNTS	MSK-MET_COOCCURENCE_FREQS	MSK-MET_CCF_MEAN_PARENT	MSK-MET_CCF_MEAN_CHILD	MSK-MET_NUM_FIRST_PARENT	MSK-MET_NUM_FIRST_CHILD	MSK-MET_CV_SCORE
	CDH1	MAP3K1	4	0.0193237	0.327119	0.263925	4	0	0.82
	AKT1	TP53	8	0.0386473	0.802106	0.450651	6	2	0.76
	CDH1	ARID1A	5	0.0241546	0.439138	0.405488	3	2	0.56
	TBX3	ESR1	4	0.0193237	0.57186	0.47465	3	1	0.41
	PIK3CA	FOXA1	8	0.0386473	0.559664	0.502746	6	2	0.4
	ERBB2	FOXA1	4	0.0193237	0.861437	0.626474	4	0	0.39
	CDH1	KMT2C	17	0.0821256	0.559704	0.481116	11	5	0.34
	CDH1	FOXA1	9	0.0434783	0.528336	0.47572	5	4	0.33
	CBFB	KMT2C	2	0.00966184	0.628878	0.393392	2	0	0.32

## Sheet: Cervical_Squamous_Cell
	MSK-MET_PARENTS	MSK-MET_CHILDREN	MSK-MET_COOCCURENCE_COUNTS	MSK-MET_COOCCURENCE_FREQS	MSK-MET_CCF_MEAN_PARENT	MSK-MET_CCF_MEAN_CHILD	MSK-MET_NUM_FIRST_PARENT	MSK-MET_NUM_FIRST_CHILD	MSK-MET_CV_SCORE
	NFE2L2	GATA1	3	0.0566038	0.450301	0.23148	3	0	0.87
	NFE2L2	PIK3CA	1	0.0188679	0.437604	0.256785	1	0	0.72
	HLA-B	KMT2C	3	0.0566038	0.626077	0.516017	2	1	0.5
	KMT2D	RB1	4	0.0754717	0.368105	0.25169	3	1	0.32
	KMT2D	FAT1	4	0.0754717	0.444296	0.455167	3	1	0.24
	NFE2L2	KMT2C	1	0.0188679	0.532149	0.465002	1	0	0.1
	ATRX	PTEN	2	0.0377358	0.322875	0.530287	1	1	0.08

## Sheet: Cholangio_Extrahepatic
	MSK-MET_PARENTS	MSK-MET_CHILDREN	MSK-MET_COOCCURENCE_COUNTS	MSK-MET_COOCCURENCE_FREQS	MSK-MET_CCF_MEAN_PARENT	MSK-MET_CCF_MEAN_CHILD	MSK-MET_NUM_FIRST_PARENT	MSK-MET_NUM_FIRST_CHILD	MSK-MET_CV_SCORE
	TGFBR2	KRAS	5	0.0980392	0.55031	0.318362	5	0	0.99
	ERBB2	ARID1A	2	0.0392157	0.736721	0.333553	2	0	0.67
	ERBB2	PTPRD	2	0.0392157	1	0.318246	2	0	0.6
	ARID1A	U2AF1	2	0.0392157	0.334551	0.308735	1	1	0.53
	ATM	ASXL1	1	0.0196078	0.667991	0.35469	1	0	0.51
	ATM	ERBB3	2	0.0392157	0.350991	0.36472	1	1	0.49
	TP53	NF1	1	0.0196078	0.359359	0.285555	1	0	0.44
	KRAS	NF1	1	0.0196078	0.34848	0.285555	1	0	0.41
	ERBB3	SMAD4	1	0.0196078	0.424802	0.247631	1	0	0.38
	ARID1A	ASXL1	2	0.0392157	0.288833	0.278978	1	1	0.24
	U2AF1	SMAD4	1	0.0196078	0.363533	0.247631	1	0	0.2

## Sheet: Cholangio_Intrahepatic
	MSK-MET_PARENTS	MSK-MET_CHILDREN	MSK-MET_COOCCURENCE_COUNTS	MSK-MET_COOCCURENCE_FREQS	MSK-MET_CCF_MEAN_PARENT	MSK-MET_CCF_MEAN_CHILD	MSK-MET_NUM_FIRST_PARENT	MSK-MET_NUM_FIRST_CHILD	MSK-MET_CV_SCORE
	TP53	TERT	7	0.0588235	0.333081	0.273319	4	3	0.57
	IDH1	KMT2C	2	0.0168067	0.338568	0.201059	2	0	0.47
	TP53	IDH1	6	0.0504202	0.495662	0.374276	5	1	0.46
	FGFR2	IDH1	3	0.0252101	0.672788	0.468777	3	0	0.3
	BRAF	PBRM1	3	0.0252101	0.43244	0.270895	1	2	0.29
	ARID1A	KMT2C	2	0.0168067	0.180853	0.189947	1	1	0.28
	BRAF	ARID1A	3	0.0252101	0.414802	0.398978	1	2	0.2
	KRAS	ARID1A	5	0.0420168	0.432237	0.264783	4	1	0.19
	KRAS	KMT2C	3	0.0252101	0.275477	0.169811	2	1	0.13

[truncated: 31 more sheets: Colorectal_Hypermutated, Colorectal_MSS, Cutaneous_Squamous_Cell, Esophageal_Adenocarinoma, Gallbladder_Cancer, Gastrointestinal_Stromal, Head_and_Neck_Squamous, Hepatocellular_Carcinoma, Lung_Adenocarcinoma, Lung_Neuroendocrine, Lung_Squamous_Cell_Carcinoma, Melanoma_Cutaneous, Melanoma_Mucosal, Melanoma_Uveal, Ovarian_Clear_Cell, Ovarian_High-Grade_Serous, Pancreatic_Adenocarcinoma, Pancreatic_Neuroendocrine, Prostate_Adenocarcinoma, Renal_Clear_Cell …]
